# Supplementary material for: Fumarylacetoacetate Hydrolase Regulates Seed Dormancy and Germination Through the Gibberellin Pathway in Arabidopsis
Source: Plants (Basel). 2025 Oct 31;14(21):3342. doi: 10.3390/plants14213342 (PMC12608377; doi:10.3390/plants14213342)
Supplement: Supplementary file 1 [file plants-14-03342-s001.zip]

Archive with 2 entries (2 files):
- plants-3884705-Supplementary Figures S1-S2.pdf
- Supplementary Table S1.pdf
